# Supplementary material for: Seasonal Single-Site Sampling Reveals Large Diversity of Marine Algal Toxins in Coastal Waters and Shellfish of New Caledonia (Southwestern Pacific)
Source: Toxins (Basel). 2023 Nov 3;15(11):642. doi: 10.3390/toxins15110642 (PMC10674433; doi:10.3390/toxins15110642)
Supplement: Supplementary file 1 [file toxins-15-00642-s001.zip]

Archive with 1 entries (1 files):
- toxins-2669533-supplementary.pdf
